# Supplementary material for: Anti-Inflammatory and Anti-Allergic Effects of Saponarin and Its Impact on Signaling Pathways of RAW 264.7, RBL-2H3, and HaCaT Cells
Source: Int J Mol Sci. 2021 Aug 5;22(16):8431. doi: 10.3390/ijms22168431 (PMC8395081; doi:10.3390/ijms22168431)
Supplement: Supplementary file 1 [file ijms-22-08431-s001.zip]

Archive with 2 entries (2 files):
- Supplementary Figure S1.pptx
- Supplementary Table S1.xlsx
